# Supplementary material for: Potential Valorization of Edible Nuts By-Products: Exploring the Immune-Modulatory and Antioxidants Effects of Selected Nut Shells Extracts in Relation to Their Metabolic Profiles
Source: Antioxidants (Basel). 2022 Feb 25;11(3):462. doi: 10.3390/antiox11030462 (PMC8944461; doi:10.3390/antiox11030462)
Supplement: Supplementary file 1 [file antioxidants-11-00462-s001.zip]

Archive with 1 entries (1 files):
- antioxidants-1613470-supplementary.pdf
